# Supplementary material for: A Growth Mindset Message Leads Parents to Choose More Challenging Learning Activities
Source: J Intell. 2023 Oct 9;11(10):193. doi: 10.3390/jintelligence11100193 (PMC10607904; doi:10.3390/jintelligence11100193)
Supplement: Supplementary file 1 [file jintelligence-11-00193-s001.zip]

Archive with 1 entries (1 files):
- jintelligence-2362205-supplementary.pdf
